# Supplementary material for: Analysis of intra-host genetic diversity of Prunus necrotic ringspot virus (PNRSV) using amplicon next generation sequencing
Source: PLoS One. 2017 Jun 20;12(6):e0179284. doi: 10.1371/journal.pone.0179284 (PMC5478126; doi:10.1371/journal.pone.0179284)
Supplement: S1 Table — (XLSX) [file pone.0179284.s001.xlsx]

## Sheet: S1 Table
S1 Table. The origin of each Prunus species sample used in this study
Sample ID	Prunus species	State	City/Town	Cordinates
11TAS	Sweet Cherry (Prunus avium)	Tasmania	Hobart	42.8821° S, 147.3272° E
12TAS	Sweet Cherry (Prunus avium)	Tasmania	Hobart	42.8821° S, 147.3272° E
13TAS	Plum (Prunus domestica)	Tasmania	Hobart	42.8821° S, 147.3272° E
14TAS	Apricot (Prunus armeniaca)	Tasmania	Huonville	43.0295° S, 147.0580° E
15TAS	Almond (Prunus dulcis)	Tasmania	Huonville	43.0295° S, 147.0580° E
16TAS	Sweet Cherry (Prunus avium)	Tasmania	Huonville	43.0295° S, 147.0580° E
17TAS	Peach (Prunus persica)	Tasmania	Huonville	43.0295° S, 147.0580° E
1SA	Nectarine (P. persica var. nucipersica)	South Australia	Bookpurnong	34.3476° S, 140.6006° E
1TAS	Sweet Cherry (Prunus avium)	Tasmania	Hobart	42.8821° S, 147.3272° E
2TAS	Sweet Cherry (Prunus avium)	Tasmania	Hobart	42.8821° S, 147.3272° E
2VIC	Plum (Prunus domestica)	Victoria	Irymple	34.2333° S, 142.1667° E
3VIC	Plum (Prunus domestica)	Victoria	Irymple	34.2333° S, 142.1667° E
4TAS	Sweet Cherry (Prunus avium)	Tasmania	Hobart	42.8821° S, 147.3272° E
5SA	Peach (Prunus persica)	South Australia	Bookpurnong	34.3476° S, 140.6006° E
5TAS	Sweet Cherry (Prunus avium)	Tasmania	Hobart	42.8821° S, 147.3272° E
6VIC	Almond (Prunus dulcis)	Victoria	Merbein	34.1613° S, 142.0475° E
Cst	Purple plum (Prunus cerasifera)	Victoria	Bundoora	37.6950° S, 145.0640° E
K10	Almond (Prunus dulcis)	Victoria	Bundoora	37.6950° S, 145.0640° E
K16	Almond (Prunus dulcis)	Victoria	Bundoora	37.6950° S, 145.0640° E
K17	Almond (Prunus dulcis)	Victoria	Bundoora	37.6950° S, 145.0640° E
K56	Almond (Prunus dulcis)	Victoria	Bundoora	37.6950° S, 145.0640° E
K57	Almond (Prunus dulcis)	Victoria	Bundoora	37.6950° S, 145.0640° E
K64	Almond (Prunus dulcis)	Victoria	Bundoora	37.6950° S, 145.0640° E
K72	Almond (Prunus dulcis)	Victoria	Bundoora	37.6950° S, 145.0640° E
K75	Almond (Prunus dulcis)	Victoria	Bundoora	37.6950° S, 145.0640° E
K77	Almond (Prunus dulcis)	Victoria	Bundoora	37.6950° S, 145.0640° E
M10	Almond (Prunus dulcis)	New South Wales	Riverina	29.7503° S, 120.5530° E
M12	Almond (Prunus dulcis)	New South Wales	Riverina	29.7503° S, 120.5530° E
M16	Almond (Prunus dulcis)	New South Wales	Riverina	29.7503° S, 120.5530° E
M17	Almond (Prunus dulcis)	New South Wales	Riverina	29.7503° S, 120.5530° E
M18	Almond (Prunus dulcis)	New South Wales	Riverina	29.7503° S, 120.5530° E
M19	Almond (Prunus dulcis)	New South Wales	Riverina	29.7503° S, 120.5530° E
M26	Almond (Prunus dulcis)	New South Wales	Riverina	29.7503° S, 120.5530° E
M28	Almond (Prunus dulcis)	New South Wales	Riverina	29.7503° S, 120.5530° E
M30	Almond (Prunus dulcis)	New South Wales	Riverina	29.7503° S, 120.5530° E
M31	Almond (Prunus dulcis)	New South Wales	Riverina	29.7503° S, 120.5530° E
M32	Almond (Prunus dulcis)	New South Wales	Riverina	29.7503° S, 120.5530° E
M33	Almond (Prunus dulcis)	New South Wales	Riverina	29.7503° S, 120.5530° E
M5	Almond (Prunus dulcis)	New South Wales	Riverina	29.7503° S, 120.5530° E
M6	Almond (Prunus dulcis)	New South Wales	Riverina	29.7503° S, 120.5530° E
M8	Almond (Prunus dulcis)	New South Wales	Riverina	29.7503° S, 120.5530° E
M9	Almond (Prunus dulcis)	New South Wales	Riverina	29.7503° S, 120.5530° E
NS10	Peach (Prunus persica)	Victoria	Neerim	37.9667° S, 145.9500° E
NS1	Peach (Prunus persica)	Victoria	Neerim	37.9667° S, 145.9500° E
NS2	Peach (Prunus persica)	Victoria	Neerim	37.9667° S, 145.9500° E
NS4	Peach (Prunus persica)	Victoria	Neerim	37.9667° S, 145.9500° E
NS9	Peach (Prunus persica)	Victoria	Neerim	37.9667° S, 145.9500° E
Pch4	Peach (Prunus persica)	Victoria	Neerim	37.9667° S, 145.9500° E
Q15	Apricot (Prunus armeniaca)	Queensland	Brisbane	27.4698° S, 153.0251° E
Q16	Nectarine (P. persica var. nucipersica)	Queensland	Brisbane	27.4698° S, 153.0251° E
Q1	Plum (Prunus domestica)	Queensland	Brisbane	27.4698° S, 153.0251° E
Q6	Peach (Prunus persica)	Queensland	Brisbane	27.4698° S, 153.0251° E
Q7	Peach (Prunus persica)	Queensland	Brisbane	27.4698° S, 153.0251° E
