# Supplementary material for: Analysis of intra-host genetic diversity of Prunus necrotic ringspot virus (PNRSV) using amplicon next generation sequencing
Source: PLoS One. 2017 Jun 20;12(6):e0179284. doi: 10.1371/journal.pone.0179284 (PMC5478126; doi:10.1371/journal.pone.0179284)
Supplement: S2 Table — (XLSX) [file pone.0179284.s002.xlsx]

## Sheet: S2 Table
S2 Table. Prunus necrotic ringspot virus (PNRSV) type isolate sequences used for phylogenetic analysis for each RNA segment, the origin, host, phylo-groups and their corresponding GenBank accession numbers
Segment	Isolate	Origin	Host	Phylo-group	Accession no.	Reference
RNA1 (Mt gene)	CH57	USA	Cherry (Prunus avium)	NA	AF278534	[84]
RNA2 (RdRp gene)	CH57	USA	Cherry (Prunus avium)	NA	AF278535	[84]
RNA3 (CP gene)	30/4	USA	Peach (Prunus persica)	NA	U57046	[72]
	PV32	USA	Apple (Malus sp.)	1	Y07568	[27]
	PV96	Germany	Cherry (Prunus avium)	2	S78312	[26]
	PE5	USA	Peach (Prunus persica)	3	L38823	[85]
NA, not available
