# Supplementary material for: Analysis of intra-host genetic diversity of Prunus necrotic ringspot virus (PNRSV) using amplicon next generation sequencing
Source: PLoS One. 2017 Jun 20;12(6):e0179284. doi: 10.1371/journal.pone.0179284 (PMC5478126; doi:10.1371/journal.pone.0179284)
Supplement: S3 Table — (XLSX) [file pone.0179284.s003.xlsx]

## Sheet: S3 Table
S3 Table. The number of raw sequences reads generated from the next generation sequencing of Prunus necrotic ringspot virus (PNRSV) RNA1, RNA2 and RNA3 amplicons from each of the 53 plant samples, the number of reads remaining after trimming and the percentage read depth and the totals of each category.
	RNA1 (Partial MT gene: 200bp)			RNA2 (Partial RdRp gene: 350bp)			RNA3 (Partial CP gene: 400bp)
Sample ID	No. of raw reads obtained	No. of reads after trim	% Read depthC	No. of raw reads obtained	No. of reads after trim	% Read depthC	No. of raw reads obtained	No. of reads after trim	% Read depthC
11TAS	34412	30904	0.98	10550	9446	0.3	22806	21244	0.68
12TAS	33642	32602	1.04	10390	8737	0.28	21291	19821	0.63
13TAS	24546	22536	0.72	9938	8486	0.27	24234	21934	0.7
14TAS	20216	17316	0.55	11893	10880	0.35	23296	21319	0.68
15TAS	25381	21600	0.69	10512	8362	0.27	28064	25592	0.81
16TAS	38345	36173	1.15	10874	9125	0.29	25866	23585	0.75
17TAS	29873	27850	0.89	9871	8648	0.28	22952	21964	0.7
1SA	25793	23154	0.74	9715	7052	0.22	25744	22572	0.72
1TAS	34736	30199	0.96	10672	9577	0.3	27883	25797	0.82
2TAS	38521	37383	1.19	11472	10228	0.33	24751	23550	0.75
2VIC	24952	23824	0.76	10658	8964	0.29	33507	31526	1
3VIC	30458	29200	0.93	9146	8295	0.26	32791	31999	1.02
4TAS	19972	17054	0.54	8322	6812	0.22	22322	19228	0.61
5SA	25741	24453	0.78	10848	8347	0.27	25413	24649	0.78
5TAS	32193	29755	0.95	8786	7269	0.23	32172	29469	0.94
6VIC	26220	25089	0.8	10754	9533	0.3	29816	28395	0.9
Cst	22078	17553	0.56	10740	8859	0.28	28154	26084	0.83
K10	30739	27873	0.89	9422	8768	0.28	32182	29295	0.93
K16	36109	34786	1.11	10775	9535	0.3	27398	25087	0.8
K17	35291	34353	1.09	12162	11001	0.35	23659	19864	0.63
K56	31634	29974	0.95	10930	9859	0.31	25602	24397	0.78
K57	33774	31863	1.01	10709	9467	0.3	22503	21062	0.67
K64	31242	29699	0.95	8710	6991	0.22	29934	26794	0.85
K72	37380	35987	1.15	8858	7386	0.24	22656	20951	0.67
K75	33822	32421	1.03	12007	10334	0.33	20714	19704	0.63
K77	29902	28754	0.92	7460	6413	0.2	33947	32043	1.02
M10	30359	26806	0.85	9464	8475	0.27	24998	22674	0.72
M12	27730	26023	0.83	11791	10290	0.33	26534	24056	0.77
M16	21272	19506	0.62	10242	9394	0.3	23887	22546	0.72
M17	37494	35484	1.13	9577	8585	0.27	29274	27442	0.87
M18	33780	32387	1.03	8572	7490	0.24	19710	18261	0.58
M19	35089	32439	1.03	17938	16422	0.52	25816	24284	0.77
M26	22862	19751	0.63	11028	9407	0.3	23411	22326	0.71
M28	25952	24887	0.79	8439	7555	0.24	20128	19399	0.62
M30	26638	25038	0.8	11152	10348	0.33	25665	24746	0.79
M31	29623	28125	0.9	11839	10201	0.32	17632	15976	0.51
M32	23382	21901	0.7	8642	7186	0.23	25952	23941	0.76
M33	24506	22916	0.73	8714	7956	0.25	22977	21569	0.69
M5	26854	25003	0.8	9966	8642	0.28	19726	17777	0.57
M6	35358	32807	1.04	9468	7611	0.24	21851	20664	0.66
M8	22662	20668	0.66	10820	9368	0.3	22088	21148	0.67
M9	34649	32606	1.04	8238	6240	0.2	16282	14257	0.45
NS10	38044	33531	1.07	9116	7679	0.24	21131	19800	0.63
NS1	24326	19885	0.63	8878	7687	0.24	18100	17368	0.55
NS2	26459	22193	0.71	11016	9332	0.3	22298	21271	0.68
NS4	33436	32160	1.02	8842	6890	0.22	33816	30513	0.97
NS9	36735	31820	1.01	10578	8737	0.28	22067	20627	0.66
Pch4	24344	21550	0.69	9928	8284	0.26	23597	21983	0.7
Q15	33588	29111	0.93	10462	9324	0.3	25269	23576	0.75
Q16	23694	22590	0.72	8980	7668	0.24	22185	21359	0.68
Q1	25144	23303	0.74	9054	8422	0.27	19580	17260	0.55
Q6	28514	25320	0.81	12505	11147	0.35	28422	25579	0.81
Q7	31968	29292	0.93	10334	9392	0.3	26434	24845	0.79
Total	1571434	1449457	46	541757	468106	15	1318487	1223172	39
The table contains the number of raw sequence reads and trimmed sequence reads obtained from next generation sequencing of RT-PCR amplicons from conserved regions of methyltransferase (MT), RNA dependent RNA polymerase (RdRp) and coat protein (CP) genes on RNA1, RNA2 and RNA3 respectively of the 53 PNRSV-infected Prunus samples. C % Read depth was calculated as the percentage fraction of number o…
