# Supplementary material for: Analysis of intra-host genetic diversity of Prunus necrotic ringspot virus (PNRSV) using amplicon next generation sequencing
Source: PLoS One. 2017 Jun 20;12(6):e0179284. doi: 10.1371/journal.pone.0179284 (PMC5478126; doi:10.1371/journal.pone.0179284)
Supplement: S4 Table — The percentage of error-associated reads of each triplicate and their average are also shown. (XLSX) [file pone.0179284.s004.xlsx]

## Sheet: S4 Table
S4 Table. The total number of reads generated from transcribed RNA amplicon control triplicates and the resulting total number of clusters, singletons and stop codons from clustering at 100% identity. The percentage of error-associated reads of each triplicate and their average are also shown.
Amplicon control	Total reads	Total no. of clusters including singletons	No. of reads in largest cluster	No. of singletons	% Singletons of total reads	Non-coding clusters	% Non-coding clusters including singletons	% Proportion of error-associated readsa
RT1	25787	9422	17418	7430	28.8	1737	18.4	32.5
RT2	62807	19149	37216	17275	27.5	4024	21	40.7
RT3	50137	16372	31022	14806	29.5	3378	20.6	38.1
Average	46244	14981	28552	13504	29	3046	20	37
a% Error-associated reads = (Total reads - Number of reads in largest cluster) / Total reads × 100
