# Supplementary material for: Analysis of intra-host genetic diversity of Prunus necrotic ringspot virus (PNRSV) using amplicon next generation sequencing
Source: PLoS One. 2017 Jun 20;12(6):e0179284. doi: 10.1371/journal.pone.0179284 (PMC5478126; doi:10.1371/journal.pone.0179284)
Supplement: S5 Table — The percentage amplicon error rate for each triplicate control and their average are also shown. (XLSX) [file pone.0179284.s005.xlsx]

## Sheet: S5 Table
S5 Table. The total number of reads generated from transcribed RNA amplicon control triplicates and the resulting total number of clusters at 100% identity, the total number of nucleotide bases in all the clusters and the total number of error-associated nucleotide bases. The percentage amplicon error rate for each triplicate control and their average are also shown.
Amplicon control	Total reads	Total no. of clusters	Total nucleotide bases in clustersa	Total error-associated nucleotide bases	%Amplicon error rate b
RT1	25787	9422	3778222	21568	0.57
RT2	62807	19149	7678749	48562	0.63
RT3	50137	16372	6565172	39666	0.6
Average	46244	14981	6007381	36599	0.6
a %Total nt bases in clusters = Total no. of clusters x 401 bp (size of amplicon)
