# Supplementary material for: Analysis of intra-host genetic diversity of Prunus necrotic ringspot virus (PNRSV) using amplicon next generation sequencing
Source: PLoS One. 2017 Jun 20;12(6):e0179284. doi: 10.1371/journal.pone.0179284 (PMC5478126; doi:10.1371/journal.pone.0179284)
Supplement: S6 Table — The number of error-associated reads based on the 37% error rate and the final number of amplicon clusters and range after filtering. (XLSX) [file pone.0179284.s006.xlsx]

## Sheet: S6 Table
S6 Table. The number of amplicons clusters resulting from grouping of Prunus necrotic ringspot virus (PNRSV) RNA1 next generation sequencing amplicon reads of each of the 53 plant samples at 100% identity, and the number of singletons and non-coding clusters. The number of error-associated reads based on the 37% error rate and the final number of amplicon clusters and range after filtering.
	RNA1 (Partial MT gene: 200bp)
Plant ID	No. of trimmed reads	No. of clustersa	No. of singletons (% of total reads)	No. of non coding clusters (% of total clusters)	No. of non coding clusters with 1-10 reads	No. of error associated reads based on error rate	No. of clusters after filter	No. of reads after filter	Range of reads comprising each filtered cluster
11TAS	30904	1025	648 (2.1%)	37 (3.6%)	32	2094	91	27467	11 - 25245
12TAS	32602	1257	787 (2.4%)	65 (5.2%)	62	2015	112	28589	11 - 27157
13TAS	22536	874	538 (2.4%)	40 (4.6%)	36	2698	69	18845	11 - 15243
14TAS	17316	786	471 (2.7%)	52 (6.6%)	48	1178	71	15198	11 - 14133
15TAS	21600	853	521 (2.4%)	31 (3.6%)	29	1776	75	19276	11 - 16799
16TAS	36173	1658	1,234 (3.4%)	18 (1.1%)	15	1679	107	32636	11 - 31636
17TAS	27850	996	695 (2.5%)	35 (3.5%)	33	4442	74	22471	11 - 15844
1SA	23154	718	398 (1.7%)	40 (5.6%)	39	1563	67	19829	11 - 18929
1TAS	30199	1186	765 (2.5%)	49 (4.1%)	45	2212	98	26523	11 - 24220
2TAS	37383	1263	844 (2.3%)	46 (3.6%)	40	2623	143	32194	11 - 30293
2VIC	23824	907	577 (2.4%)	37 (4.1%)	32	2849	81	19646	11 - 16123
3VIC	29200	1092	690 (2.4%)	27 (2.5%)	26	2074	117	25464	11 - 23595
4TAS	17054	811	501 (2.9%)	22 (2.7%)	19	1196	65	14429	11 - 13821
5SA	24453	647	384 (1.6%)	28 (4.3%)	28	3996	59	19116	11 - 13654
5TAS	29755	1636	1,045 (3.5%)	64 (3.9%)	57	4781	123	22046	11 - 16833
6VIC	25089	1005	643 (2.6%)	34 (3.4%)	34	1854	100	21917	11 - 20079
Cst	17553	950	581 (3.3%)	28 (2.9%)	28	2003	62	14386	11 - 12140
K10	27873	754	436 (1.6%)	61 (8.1%)	59	4903	55	21821	11 - 14621
K16	34786	1092	707 (2%)	50 (4.6%)	49	2240	101	30944	11 - 28732
K17	34353	1291	919 (2.7%)	43 (3.3%)	43	1897	114	30805	11 - 29226
K56	29974	1114	690 (2.3%)	29 (2.6%)	26	2198	96	26684	11 - 24034
K57	31863	1164	781 (2.5%)	55 (4.7%)	48	3815	74	26982	11 - 21552
K64	29699	1843	1,458 (4.9%)	62 (3.4%)	58	2510	173	25797	11 - 22916
K72	35987	834	470 (1.3%)	32 (3.8%)	32	1647	81	32963	11 - 31535
K75	32421	916	652 (2%)	77 (8.4%)	67	4905	94	25140	11 - 19165
K77	28754	1319	972 (3.4%)	22 (1.7%)	15	2230	141	24855	11 - 22726
M10	26806	1428	771 (2.9%)	57 (4.0%)	54	1906	155	23717	11 - 21656
M12	26023	1607	1,051 (4%)	82 (5.1%)	60	2128	174	22633	11 - 20273
M16	19506	613	303 (1.6%)	39 (6.4%)	39	1001	41	17966	11 - 16800
M17	35484	1898	1,116 (3.1%)	72 (3.8%)	69	4424	223	29826	11 - 23528
M18	32387	921	662 (2%)	62 (6.7%)	61	4157	72	26905	11 - 21153
M19	32439	1507	918 (2.8%)	94 (6.2%)	89	4463	169	26933	11 - 20376
M26	19751	725	421 (2.1%)	53 (7.3%)	52	1112	61	17848	11 - 16746
M28	24887	835	448 (1.8%)	31 (3.7%)	31	3973	83	19428	11 - 14150
M30	25038	598	307 (1.2%)	72 (12.0%)	68	2705	53	20582	11 - 17728
M31	28125	1131	644 (2.3%)	68 (6.0%)	59	1316	92	25701	11 - 24569
M32	21901	553	286 (1.3%)	46 (8.3%)	43	1453	34	19080	11 - 17973
M33	22916	1056	682 (3%)	57 (5.4%)	52	1777	109	20220	11 - 18112
M5	25003	789	402 (1.6%)	53 (6.7%)	51	1463	74	21624	11 - 21049
M6	32807	1235	809 (2.5%)	67 (5.4%)	66	2381	92	27870	11 - 26371
M8	20668	690	392 (1.9%)	31 (4.5%)	27	1115	60	18263	11 - 17654
M9	32606	1060	649 (2%)	81 (7.6%)	80	3866	111	27181	11 - 22158
NS10	33531	1300	881 (2.6%)	88 (6.8%)	71	2604	136	29099	11 - 26493
NS1	19885	617	316 (1.6%)	52 (8.4%)	47	1269	53	16952	11 - 16455
NS2	22193	797	466 (2.1%)	34 (4.3%)	33	1336	74	19407	11 - 18583
NS4	32160	797	464 (1.4%)	64 (8.0%)	64	1636	99	29464	11 - 27739
NS9	31820	969	598 (1.9%)	39 (4.0%)	37	1865	131	28152	11 - 26780
Pch4	21550	634	328 (1.5%)	24 (3.8%)	21	1026	43	19298	11 - 18777
Q15	29111	1150	943 (3.2%)	75 (6.5%)	71	1994	152	24681	11 - 23721
Q16	22590	890	441 (2%)	47 (5.3%)	46	3141	32	18216	11 - 14102
Q1	23303	704	411 (1.8%)	60 (8.5%)	55	2089	45	19515	11 - 17657
Q6	25320	995	615 (2.4%)	60 (6.0%)	57	1891	94	21634	11 - 20208
Q7	29292	1217	868 (3%)	79 (6.5%)	73	1408	135	26125	11 - 25487
Average	27348	1032	653 (2%)	50 (5.2%)	47	2394	95	23478	11 - 20878
a Number of clusters also includes singletons generated from clustering amplicon reads at 100% identity
