# Supplementary material for: Analysis of intra-host genetic diversity of Prunus necrotic ringspot virus (PNRSV) using amplicon next generation sequencing
Source: PLoS One. 2017 Jun 20;12(6):e0179284. doi: 10.1371/journal.pone.0179284 (PMC5478126; doi:10.1371/journal.pone.0179284)
Supplement: S7 Table — The number of error-associated reads based on the 37% error rate and the final number of amplicon clusters and range after filtering. (XLSX) [file pone.0179284.s007.xlsx]

## Sheet: S7 Table
S7 Table. The number of amplicons clusters resulting from grouping of Prunus necrotic ringspot virus (PNRSV) RNA2 next generation sequencing amplicon reads of each of the 53 plant samples at 100% identity, and the number of singletons and non-coding clusters. The number of error-associated reads based on the 37% error rate and the final number of amplicon clusters and range after filtering.
	RNA2 (Partial RdRp gene: 350bp)
Plant ID	No. of trimmed reads	No. of clustersa	No. of singletons (% of total reads)	No. of non coding clusters (% of total clusters)	No. of non coding clusters with 1-10 reads	No. of error associated reads based on error rate	No. of clusters after filter	No. of reads after filter	Range of reads comprising each filtered cluster
11TAS	9446	2848	2344 (25%)	0 (0%)	0	2475	23	3988	2756-11-01
12TAS	8737	2539	2135 (24%)	0 (0%)	0	2247	49	3738	2663-11-01
13TAS	8486	2704	2382 (28%)	0 (0%)	0	2191	33	3969	2565-11-01
14TAS	10880	3409	2799 (26%)	0 (0%)	0	2820	87	6633	3258-11-01
15TAS	8362	1946	1707 (20%)	0 (0%)	0	2481	28	3766	11 - 1657
16TAS	9125	2089	1759 (19%)	0 (0%)	0	2681	30	3569	11 - 1879
17TAS	8648	2838	2333 (27%)	57 (2%)	57	2174	34	4751	2771-11-01
1SA	7052	1202	993 (14%)	0 (0%)	0	2072	21	2554	11 - 1452
1TAS	9577	2242	1921 (20%)	0 (0%)	0	2238	24	4790	3529-11-01
2TAS	10228	1553	1387 (14%)	0 (0%)	0	2910	28	3556	2364-11-01
2VIC	8964	2180	1888 (21%)	0 (0%)	0	2328	31	3709	2672-11-01
3VIC	8295	1978	1776 (21%)	0 (0%)	0	2553	19	1728	11 - 1396
4TAS	6812	1718	1495 (22%)	0 (0%)	0	1761	37	3806	2052-11-01
5SA	8347	2303	1930 (23%)	0 (0%)	0	2268	33	3228	2216-11-01
5TAS	7269	2136	1978 (27%)	0 (0%)	0	1837	21	3415	2303-11-01
6VIC	9533	2758	2457 (26%)	0 (0%)	0	2573	47	5662	2578-11-01
Cst	8859	2586	2247 (25%)	0 (0%)	0	2398	26	3730	2378-11-01
K10	8768	2423	2069 (24%)	0 (0%)	0	2194	38	5452	2838-11-01
K16	9535	2808	2269 (24%)	0 (0%)	0	2437	25	4232	2949-11-01
K17	11001	3617	3017 (27%)	0 (0%)	0	2826	61	6027	3363-11-01
K56	9859	3039	2726 (28%)	0 (0%)	0	2643	73	6225	2716-11-01
K57	9467	2880	2405 (25%)	69 (2%)	69	2373	50	5626	3053-11-01
K64	6991	2168	1747 (25%)	0 (0%)	0	1647	35	4112	2541-11-01
K72	7386	2171	1891 (26%)	0 (0%)	0	1907	42	4720	2231-11-01
K75	10334	2939	2519 (24%)	0 (0%)	0	2815	33	3768	2726-11-01
K77	6413	2152	1814 (28%)	0 (0%)	0	1624	24	2727	2023-11-01
M10	8475	2622	2328 (27%)	0 (0%)	0	2078	31	3896	2860-11-01
M12	10290	3218	2864 (28%)	0 (0%)	0	2729	49	4759	2913-11-01
M16	9394	2721	2403 (26%)	0 (0%)	0	2425	43	4598	2839-11-01
M17	8585	2581	2160 (25%)	0 (0%)	0	2337	30	3562	2268-11-01
M18	7490	2357	2015 (27%)	0 (0%)	0	1863	42	4519	2456-11-01
M19	16422	8637	7195 (44%)	0 (0%)	0	4298	140	8048	11 - 4,806
M26	9407	2790	2466 (26%)	0 (0%)	0	2396	53	4124	2930-11-01
M28	7555	2232	1991 (26%)	0 (0%)	0	1987	24	4141	2184-11-01
M30	10348	3217	2651 (26%)	0 (0%)	0	2682	39	4004	3100-11-01
M31	10201	2776	2215 (22%)	0 (0%)	0	2472	41	5999	3519-11-01
M32	7186	2178	1786 (25%)	42 (2%)	42	1764	29	4609	2418-11-01
M33	7956	2348	2012 (25%)	0 (0%)	0	2105	37	4414	2266-11-01
M5	8642	2650	2332 (27%)	0 (0%)	0	2266	25	3288	2518-11-01
M6	7611	2272	1972 (26%)	0 (0%)	0	2008	44	4500	2183-11-01
M8	9368	3172	2858 (31%)	0 (0%)	0	2388	63	4942	2913-11-01
M9	6240	1713	1547 (25%)	0 (0%)	0	1535	22	3717	2092-11-01
NS10	7679	2217	1789 (23%)	0 (0%)	0	1864	37	3370	2641-11-01
NS1	7687	2216	1806 (23%)	0 (0%)	0	1782	34	4603	2870-11-01
NS2	9332	3024	2722 (29%)	0 (0%)	0	2265	41	4776	3211-11-01
NS4	6890	1384	1181 (17%)	0 (0%)	0	2093	23	3967	11 - 1233
NS9	8737	2726	2396 (27%)	0 (0%)	0	2299	37	2484	2523-11-01
Pch4	8284	2541	2234 (27%)	0 (0%)	0	2147	33	3811	2482-11-01
Q15	9324	2908	2515 (27%)	0 (0%)	0	2437	40	4286	2738-11-01
Q16	7668	2366	2118 (28%)	0 (0%)	0	2015	35	3938	2221-11-01
Q1	8422	2604	2263 (27%)	0 (0%)	0	2203	52	5251	2467-11-01
Q6	11147	3664	3052 (27%)	0 (0%)	0	3075	60	6334	2836-11-01
Q7	9392	2756	2287 (24%)	0 (0%)	0	2454	27	4166	2760-11-01
Average	8832	2625	2248 (25%)	3 (0.11%)	3	2310	39	4332	2588-11-01
a Number of clusters also includes singletons generated from clustering amplicon reads at 100% identity
