# Supplementary material for: Analysis of intra-host genetic diversity of Prunus necrotic ringspot virus (PNRSV) using amplicon next generation sequencing
Source: PLoS One. 2017 Jun 20;12(6):e0179284. doi: 10.1371/journal.pone.0179284 (PMC5478126; doi:10.1371/journal.pone.0179284)
Supplement: S8 Table — The number of error-associated reads based on the 37% error rate and the final number of amplicon clusters and range after filtering. (XLSX) [file pone.0179284.s008.xlsx]

## Sheet: S8 Table
S8 Table. The number of amplicons clusters resulting from grouping of Prunus necrotic ringspot virus (PNRSV) RNA3 next generation sequencing amplicon reads of each of the 53 plant samples at 100% identity, and the number of singletons and non-coding clusters. The number of error-associated reads based on the 37% error rate and the final number of amplicon clusters and range after filtering.
	RNA3 (Partial CP gene: 400bp)
Plant ID	No. of trimmed reads	No. of clustersa	No. of singletons (% of total reads)	No. of non coding clusters (% of total clusters)	No. of non coding clusters with 1-10 reads	No. of error associated reads based on error rate	No. of clusters after filter	No. of reads after filter	Range of reads comprising each filtered cluster
11TAS	21244	5688	4789 (23%)	36 (1%)	32	4361	71	15025	9457-11-01
12TAS	19821	4618	3865 (19%)	71 (2%)	65	5698	68	10373	4420-11-01
13TAS	21934	7569	6396 (29%)	87 (1%)	85	6651	110	11502	3958-11-01
14TAS	21319	6283	5183 (24%)	48 (1%)	48	5221	91	12029	7209-11-01
15TAS	25592	6461	5511 (22%)	30 (0%)	29	5207	122	15636	11 - 11519
16TAS	23585	5311	4695 (20%)	58 (1%)	55	6427	67	12584	6214-11-01
17TAS	21964	7011	5882 (27%)	68 (1%)	63	5516	102	13910	7057-11-01
1SA	22572	6917	5845 (26%)	49 (1%)	49	6394	137	9536	5292-11-01
1TAS	25797	7154	5881 (23%)	45 (1%)	45	7228	117	12138	6263-11-01
2TAS	23550	8803	7544 (32%)	30 (0%)	30	6497	128	12906	5991-11-01
2VIC	31526	11030	9254 (29%)	56 (1%)	54	8434	138	20832	8731-11-01
3VIC	31999	7890	6770 (21%)	36 (0%)	26	6622	100	18980	11 - 14101
4TAS	19228	5755	4846 (25%)	45 (1%)	39	4688	63	12650	6559-11-01
5SA	24649	6997	6003 (24%)	61 (1%)	59	7058	82	9751	5573-11-01
5TAS	29469	8809	7611 (26%)	32 (0%)	27	6829	145	18714	11 - 11013
6VIC	28395	7547	6475 (23%)	35 (0%)	34	6048	123	16773	11 - 12050
Cst	26084	7270	6114 (23%)	45 (1%)	38	5628	104	15338	11 - 10874
K10	29295	7841	6720 (23%)	33 (0%)	29	6278	127	18235	11 - 12328
K16	25087	6257	5093 (20%)	43 (1%)	35	5643	103	13153	9837-11-01
K17	19864	6408	5498 (28%)	26 (0%)	23	4653	130	10563	7289-11-01
K56	24397	7032	5794 (24%)	27 (0%)	26	6624	135	11175	6494-11-01
K57	21062	4103	3483 (17%)	45 (1%)	39	6685	62	12215	2994-11-01
K64	26794	8091	6546 (24%)	80 (1%)	78	6576	161	16860	9022-11-01
K72	20951	5142	4247 (20%)	32 (1%)	32	5918	78	6786	4957-11-01
K75	19704	5393	4589 (23%)	42 (1%)	37	6000	65	10340	3487-11-01
K77	32043	10877	9724 (30%)	84 (1%)	75	9083	183	20930	7494-11-01
M10	22674	6034	5069 (22%)	37 (1%)	34	6851	100	7517	4157-11-01
M12	24056	5778	5056 (21%)	21 (0%)	20	7434	65	13276	3965-11-01
M16	22546	5827	4714 (21%)	29 (0%)	29	6751	96	6277	4300-11-01
M17	27442	7365	6083 (22%)	54 (1%)	49	7602	114	14190	6895-11-01
M18	18261	4150	3635 (20%)	22 (1%)	20	5806	53	8240	2569-11-01
M19	24284	5945	5267 (22%)	40 (1%)	39	7278	70	11937	4614-11-01
M26	22326	7858	6585 (29%)	56 (1%)	71	6000	139	11148	6110-11-01
M28	19399	6195	5749 (30%)	37 (1%)	52	5259	111	9539	5185-11-01
M30	24746	5740	4644 (19%)	50 (1%)	31	6571	80	8367	6986-11-01
M31	15976	3358	2767 (17%)	33 (1%)	48	3329	57	10506	6978-11-01
M32	23941	7594	6493 (27%)	46 (1%)	29	6953	113	8749	5150-11-01
M33	21569	6309	5779 (27%)	22 (0%)	43	5316	122	7495	7202-11-01
M5	17777	4360	3444 (19%)	26 (1%)	22	5265	68	9193	3547-11-01
M6	20664	5869	4807 (23%)	32 (1%)	22	3907	81	12705	11 - 10105
M8	21148	6881	6090 (29%)	28 (0%)	26	5795	101	12820	5487-11-01
M9	14257	3990	3292 (23%)	20 (1%)	27	3297	42	7291	5347-11-01
NS10	19800	5814	4936 (25%)	45 (1%)	20	4262	69	9714	8280-11-01
NS1	17368	3520	2911 (17%)	50 (1%)	37	4389	41	12441	5506-11-01
NS2	21271	6975	5580 (26%)	24 (0%)	47	5849	121	6918	5464-11-01
NS4	30513	11095	8965 (29%)	73 (1%)	22	7786	202	16397	9470-11-01
NS9	20627	5069	4299 (21%)	38 (1%)	64	6186	88	13524	3909-11-01
Pch4	21983	6756	5891 (27%)	86 (1%)	37	6032	105	5297	5681-11-01
Q15	23576	6674	5620 (24%)	29 (0%)	24	6815	106	13618	5157-11-01
Q16	21359	5258	4506 (21%)	49 (1%)	46	6195	115	7046	4615-11-01
Q1	17260	6606	5754 (33%)	76 (1%)	55	5242	119	9585	3092-11-01
Q6	25579	7252	6142 (24%)	30 (0%)	27	7037	155	9535	6559-11-01
Q7	24845	6031	5199 (21%)	40 (1%)	34	6975	140	9974	5993-11-01
Average	23079	6539	5540 (24%)	44 (1%)	40	6078	104	11929	6651-11-01
a Number of clusters also includes singletons generated from clustering amplicon reads at 100% identity
