# Supplementary material for: Analysis of intra-host genetic diversity of Prunus necrotic ringspot virus (PNRSV) using amplicon next generation sequencing
Source: PLoS One. 2017 Jun 20;12(6):e0179284. doi: 10.1371/journal.pone.0179284 (PMC5478126; doi:10.1371/journal.pone.0179284)
Supplement: S9 Table — (XLSX) [file pone.0179284.s009.xlsx]

## Sheet: S9 Table
S9 Table. The number of nucleotide variant positions and the resulting number synonymous (Syn.) and non-synonymous (Non-syn.) mutations observed from variant calling and annotation of Prunus necrotic ringspot virus (PNRSV) RNA1, 2 and 3 sequence variant clusters.
	RNA1 (Partial MT gene: 200bp)				RNA2 (Partial RdRp gene: 350bp)				RNA3 (Partial CP gene: 400bp)
Plant ID	No. of variant clusters	No. of variant sites	Syn.	Non-syn.	No. of variant clusters	No. of variant sites	Syn.	Non-syn.	No. of variant clusters	No. of variant sites	Syn.	Non-syn.
11TAS	91	7	7	0	23	1	0	1	71	15	3	12
12TAS	112	1	1	0	49	14	1	13	68	6	0	6
13TAS	69	8	8	0	33	4	0	4	110	13	4	9
14TAS	71	8	8	0	87	2	0	2	91	13	2	11
15TAS	75	8	8	0	28	4	0	4	122	13	4	9
16TAS	107	7	7	0	30	2	0	2	67	12	3	9
17TAS	74	9	9	0	34	2	0	2	102	14	3	11
1SA	67	8	8	0	21	1	0	1	137	13	3	10
1TAS	98	7	7	0	24	1	0	1	117	15	3	12
2TAS	143	9	9	0	28	14	1	13	128	12	3	9
2VIC	81	8	8	0	31	4	0	4	138	14	2	12
3VIC	117	8	8	0	19	1	0	1	100	14	3	11
4TAS	65	6	4	2	37	2	0	2	63	13	2	11
5SA	59	8	8	0	33	1	0	1	82	13	3	10
5TAS	123	8	8	0	21	4	0	4	145	12	3	9
6VIC	100	8	8	0	47	1	0	1	123	13	3	10
Cst	62	8	8	0	26	2	0	2	104	13	3	10
K10	55	8	8	0	38	1	0	1	127	15	3	12
K16	101	9	9	0	25	2	0	2	103	13	3	10
K17	114	9	9	0	61	2	0	2	130	13	3	10
K56	96	8	8	0	73	1	0	1	135	13	3	10
K57	74	8	8	0	50	2	1	1	62	14	3	11
K64	173	9	9	0	35	15	1	14	161	18	1	17
K72	81	7	7	0	42	2	0	2	78	15	3	12
K75	94	6	6	0	33	15	1	14	65	6	2	4
K77	141	1	1	0	24	15	1	14	183	6	2	4
M10	155	8	8	0	31	2	0	2	100	12	3	9
M12	174	8	8	0	49	4	0	4	65	14	3	11
M16	41	8	8	0	43	2	0	2	96	13	3	10
M17	223	9	9	0	30	2	0	2	114	14	3	11
M18	72	2	2	0	42	14	1	13	53	11	2	9
M19	169	8	8	0	140	2	0	2	70	14	3	11
M22	43	8	8	0	53	1	0	1	105	13	3	10
M26	61	8	8	0	24	1	0	1	139	15	3	12
M28	83	8	8	0	39	3	0	3	111	12	3	9
M30	53	8	8	0	41	5	1	4	80	13	3	10
M31	92	10	10	0	29	3	0	3	57	15	3	12
M32	34	8	8	0	37	1	0	1	113	15	3	12
M33	109	8	8	0	25	2	0	2	122	15	3	12
M5	74	8	8	0	44	1	0	1	68	12	3	9
M6	92	7	7	0	63	2	0	2	81	14	3	11
M8	60	8	8	0	22	2	0	2	101	14	3	11
M9	111	8	8	0	37	2	0	2	42	14	3	11
NS10	136	8	8	0	34	2	0	2	69	10	2	8
NS1	53	8	8	0	41	3	1	2	41	11	2	9
NS2	74	7	7	0	23	3	1	2	121	12	3	9
NS4	99	10	10	0	37	2	0	2	202	13	4	9
NS9	131	1	1	0	33	14	1	13	88	6	0	6
Q15	152	2	2	0	40	13	1	12	106	15	3	12
Q16	32	6	6	0	35	1	0	1	115	14	3	11
Q1	45	8	8	0	52	2	0	2	119	13	3	10
Q6	94	10	10	0	60	4	0	4	155	13	3	10
Q7	135	6	6	0	27	3	0	3	140	14	3	11
Total	5040	389	387	2	2083	211	12	199	5486	682	146	536
