# Supplementary material for: Analysis of intra-host genetic diversity of Prunus necrotic ringspot virus (PNRSV) using amplicon next generation sequencing
Source: PLoS One. 2017 Jun 20;12(6):e0179284. doi: 10.1371/journal.pone.0179284 (PMC5478126; doi:10.1371/journal.pone.0179284)
Supplement: S10 Table — (XLS) [file pone.0179284.s010.xls]

## Sheet: S10 Table
S10 Table. The number of non-synonymous (Non-syn.) mutations and the predicted effect on the resulting amino acid sequence of Prunus necrotic ringspot virus (PNRSV) RNA1, 2 and 3 sequence variant clusters
	RNA1 (Partial MT gene: 200bp)			RNA2 (Partial RdRp gene: 350bp)			RNA3 (Partial CP gene: 400bp)
Plant ID	Non-syn.	Missense variant	Inframe deletion	Non-syn.	Missense variant	Inframe deletion	Non-syn.	Missense variant	Inframe deletion
11TAS	0	0	0	1	1	0	12	11	1
12TAS	0	0	0	13	13	0	6	6	0
13TAS	0	0	0	4	4	0	9	8	1
14TAS	0	0	0	2	2	0	11	10	1
15TAS	0	0	0	4	4	0	9	8	1
16TAS	0	0	0	2	2	0	9	8	1
17TAS	0	0	0	2	2	0	11	10	1
1SA	0	0	0	1	1	0	10	9	1
1TAS	0	0	0	1	1	0	12	11	1
2TAS	0	0	0	13	13	0	9	8	1
2VIC	0	0	0	4	4	0	12	11	1
3VIC	0	0	0	1	1	0	11	10	1
4TAS	2	2	0	2	2	0	11	11	0
5SA	0	0	0	1	1	0	10	9	1
5TAS	0	0	0	4	4	0	9	8	1
6VIC	0	0	0	1	1	0	10	9	1
Cst	0	0	0	2	2	0	10	9	1
K10	0	0	0	1	1	0	12	11	1
K16	0	0	0	2	2	0	10	9	1
K17	0	0	0	2	2	0	10	9	1
K56	0	0	0	1	1	0	10	9	1
K57	0	0	0	1	1	0	11	10	1
K64	0	0	0	14	14	0	17	16	1
K72	0	0	0	2	2	0	12	11	1
K75	0	0	0	14	14	0	4	4	0
K77	0	0	0	14	14	0	4	4	0
M10	0	0	0	2	2	0	9	8	1
M12	0	0	0	4	4	0	11	10	1
M16	0	0	0	2	2	0	10	9	1
M17	0	0	0	2	2	0	11	10	1
M18	0	0	0	13	13	0	9	9	0
M19	0	0	0	2	2	0	11	10	1
M22	0	0	0	1	1	0	10	9	1
M26	0	0	0	1	1	0	12	11	1
M28	0	0	0	3	3	0	9	8	1
M30	0	0	0	4	4	0	10	9	1
M31	0	0	0	3	3	0	12	11	1
M32	0	0	0	1	1	0	12	11	1
M33	0	0	0	2	2	0	12	11	1
M5	0	0	0	1	1	0	9	8	1
M6	0	0	0	2	2	0	11	10	1
M8	0	0	0	2	2	0	11	10	1
M9	0	0	0	2	2	0	11	10	1
NS10	0	0	0	2	2	0	8	8	0
NS1	0	0	0	2	2	0	9	9	0
NS2	0	0	0	2	2	0	9	8	1
NS4	0	0	0	2	2	0	9	8	1
NS9	0	0	0	13	13	0	6	6	0
Q15	0	0	0	12	12	0	12	11	1
Q16	0	0	0	1	1	0	11	10	1
Q1	0	0	0	2	2	0	10	9	1
Q6	0	0	0	4	4	0	10	9	1
Q7	0	0	0	3	3	0	11	10	1
